# Supplementary material for: SAGA DUBm-mediated surveillance regulates prompt export of stress-inducible transcripts for proteostasis
Source: Nat Commun. 2019 Jun 5;10:2458. doi: 10.1038/s41467-019-10350-6 (PMC6549176; doi:10.1038/s41467-019-10350-6)
Supplement: Supplementary file 2 — Source Data [file 41467_2019_10350_MOESM2_ESM.xlsx]

## Sheet: Figure 1c
Figure 1c	anti-HA	In-house
	anti-M2 FLAG	Sigma (F1804)
	Coomassie staining

## Sheet: Figure 1d
Figure 1d	anti-HA	In-house
	Coomassie staining

## Sheet: Figure 1e
Figure 1e	anti-MBP	In-house
	Coomassie staining

## Sheet: Figure 1f
Figure 1f	anti-MYC	In-house
	anti-M2 FLAG	Sigma (F1804)

## Sheet: Figure 1g
Figure 1g	anti-MYC	In-house
	anti-M2 FLAG	Sigma (F1804)

## Sheet: Figure 1h
Figure 1h	FISH	Oligo(dT)	Quantification using ImageJ
		YRA1	yra1-1	YRA1 sgf73Δ	yra1-1 sgf73Δ
	0	5.3333	0	0	1.6667
	1	5.3333	0	0	1.573
	2	5.3333	0	0	1.7583
	3	5.3333	0	0	1.9708
	4	5.3333	0	0	2
	5	5.9115	0	0	2
	6	6	0	0	2
	7	6	0	0	2.3083
	8	6.3	0	0	2.6667
	9	6.9906	0	0	2.6667
	10	6.8125	0	0	2.6667
	11	6.8219	0	0	2.3167
	12	6.95	0	0.3333	2.2
	13	7	0	1.3333	2.919
	14	7	0	1.6667	3.6092
	15	7	0	2	3.4792
	16	7	0	3.6667	2.9333
	17	6.75	0	3.6667	2.225
	18	7.1667	0	4	2.6333
	19	7.75	0	4	3.1978
	20	8.25	0	5.3333	4.125
	21	9.6406	0	5.3333	4.6085
	22	10.2875	0	7	4.9525
	23	11	0	7	4.9348
	24	11	0	7.3333	6.3333
	25	11.5938	0.54574	9	7.2344
	26	11.6667	1.20549	10	7.8029
	27	11.9438	1.87772	10.6667	8.9053
	28	12	4.00166	11	9.7
	29	12.2479	6.90664	11.3333	11.2587
	30	13.1667	9.94526	12	13.8854
	31	13.3333	13.9183	13.3333	15.9147
	32	13.6667	19.3496	14.3333	16.0183
	33	15.4177	26.0053	15	18.7733
	34	15.4917	31.184	15	22.6817
	35	15.3333	35.6444	16	24.7396
	36	15.3333	42.2259	17	26.5533
	37	15.8333	46.9777	17	27.4088
	38	15.6083	51.7421	17	27.3825
	39	15.3333	54.9316	17	28.3809
	40	15.6667	56.3511	15.3333	28.6667
	41	16	60.7012	15.3333	27.5081
	42	15.9125	63.0527	14.6667	27.4725
	43	15.75	60.7439	14.3333	26.5943
	44	14.9	58.0346	13.3333	26.775
	45	14.0521	54.9852	12.6667	23.8516
	46	13.6667	47.2583	12.6667	20.7058
	47	13.5833	40.3642	12	19.2667
	48	13.3333	33.1366	11.3333	18.68
	49	13.3333	24.2471	11.3333	17.7978
	50	13.3125	17.4749	11	14.9792
	51	12.8562	12.8716	11.3333	13.1375
	52	12	11.0414	12	11.85
	53	11.9719	9.93343	12	11.2125
	54	11.7417	9.53329	11.3333	10.575
	55	11.9531	9.19633	11	9.9714
	56	11.8667	9.1	11	10.4867
	57	11.1021	9.07855	11	11.7326
	58	10.6917	8.90981	10	11.9904
	59	10.3042	9.07153	9.3333	12.1143
	60	10.0833	8.02464	8	10.9583
	61	10	6.93329	7	8.3816
	62	9.6667	6.71346	5.3333	7.3846
	63	9.2719	6.06671	4.6667	5.7537
	64	9	6.0892	3	5.1333
	65	9	5.39253	1.6667	4.8542
	66	9	5.79917	1.3333	4.6667
	67	9	6.06671	1	4.6667
	68	8.9333	6.06671	0	4.6667
	69	7.3344	5.91682	0	4.6667
	70	7.125	5.21664	1	4.25
	71	7.25	5.1584	0	4
	72	7	4.42962	0	4
	73	7	4.33329	0	5.3391
	74	7	3.99633	0	5.6667
	75	7	2.92097	0	5.6667
	76	7	2.15293	0	5.3967
	77	7.0094	1.78152	0	4.9125
	78	7.8375	1.01114	0	4.275
	79	7.6937	0.33709	0	4
	80	6.3333	0	0	4

## Sheet: Figure 2b
Figure 2b	anti-MYC	In-house
	anti-M2 FLAG	Sigma (F1804)

## Sheet: Figure 2c
Figure 2c	FISH	Oligo(dT)	Quantification using ImageJ
		WT	delSgf73	delRrp6	delRrp6delSgf73
	0	5.2	12.0147	9.6413	11.3864
	1	6.13658	13.3172	9.0226	11.6318
	2	7.2	13.748	8.6667	12.0145
	3	8.42989	14.2114	8.7929	12.7491
	4	9.3954	14.3333	10.7066	13.3333
	5	10.154	14.2878	10.3548	13.546
	6	10.5333	14.3333	11.7333	15.066
	7	10.6483	14.3989	12.1101	16.6889
	8	11.653	15.115	17.3136	18.2577
	9	12.0506	15.5462	23.1038	19.1057
	10	12.9356	16.1832	24.4522	19.3607
	11	13.5765	16.3623	26.4136	19.5356
	12	13.2	15.7847	28.1697	19.2609
	13	13.3284	16.1333	29.288	18.8278
	14	13.2832	16.6044	28.2287	19.3333
	15	13.2	16.8659	34.0431	19.6383
	16	13.2	18.0851	35.7447	21.7574
	17	13.4069	18.9745	38.5088	21.1039
	18	14.0236	19.2439	40.7278	21.5281
	19	15.0034	18.7724	42.04	22.1231
	20	13.7438	18.4971	43.9242	24.0358
	21	13.5436	18.968	44.1354	24.4812
	22	14.131	19.3228	45.2942	26.1825
	23	13.9816	18.8609	47.9408	24.4233
	24	13.6828	18.5854	44.6547	21.5677
	25	15.5678	18	46.47	20.5918
	26	15.8092	18	45.47	20.877
	27	15.6598	18	44.9623	22.3323
	28	15.5968	18.0428	43.17	22.7539
	29	15.5333	18.836	41.1479	21.8662
	30	14.9237	18.4146	42.5724	21.1818
	31	14.8536	17.9647	42.6551	22.7069
	32	15.3605	17.6113	40.1333	24.8726
	33	15.4164	17.0402	38.0316	24.1645
	34	15.2	16.6694	38.0061	23.1768
	35	15.2	17.2672	40.9026	22.3751
	36	15.2	16.3314	37.8835	23.257
	37	15.2	16.3815	35.4211	23.8747
	38	15.2	15.699	32.2702	21.0313
	39	15.2	14.6728	35.1251	19.9541
	40	15.2	14.5447	30.5097	19.6479
	41	15.8897	14.1789	26.3422	18.0556
	42	15.5199	13.625	22.8839	17.371
	43	14.4053	13.5407	21.4536	17.1993
	44	15.0621	13.6667	20.1987	15.9192
	45	14.7997	13.5126	19.56	15.4682
	46	14.3086	12.8618	19.6118	16.1423
	47	13.5428	12.3084	19.1106	17.3296
	48	13.8048	11.627	17.0986	17.01
	49	12.1128	11.0927	14.6477	16.5749
	50	11.7058	10.4872	13.6962	16
	51	11.5333	10	11.5194	15.7079
	52	11.5333	10.1229	10.1636	15.1005
	53	11.5333	10.2743	10.0454	14.3031
	54	11.2396	10.1545	9.3041	13.1833
	55	10.5642	9.6911	8.946	12.1458

## Sheet: Figure 2e
Figure 2e	RT-qPCR	Raw data
			DMSO						Rapamycin
			WT			delSgf73			WT			delSgf73
			1	2	3	1	2	3	1	2	3	1	2	3
	ACT1	RT	26.81	27.42	27.72	27.81	27.29	28.17	27.85	28.03	28.18	26.08	26.02	23.9
			26.88	27.21	27.62	27.88	27.45	28.03	27.95	27.84	28.05	25.82	26.03	23.77
		noRT	39	37.49	37.2	35.34	N/A	35.92	38.05	N/A	38.2	36.29	36.45	34.03
			39.06	37.79	37.46	35.34	N/A	35.83	38.23	N/A	38.14	36.4	36.37	34.17
	3'	RT	22.67	22.76	23.09	23.32	23.26	23.73	22.51	22.64	22.79	22.94	22.77	20.77
			22.48	22.66	22.98	23.8	23.3	23.81	22.78	22.88	22.61	22.65	22.76	20.29
		noRT	34.35	33.44	34.31	34.07	N/A	34.26	35.13	34.11	37.42	36.31	38.63	36.26
			33.93	34.58	34.67	34.33	N/A	34.51	35.04	34.39	37.68	36.47	38.72	36.23
	RT	RT	30.76	32.98	31.71	30.51	30.15	30.09	27.65	27.1	26.53	25.95	25.33	23.1
			31.03	31.08	31.56	30.83	30.09	30.21	27.73	26.91	26.41	25.84	25.31	22.77
		noRT	38.12	38.25	38.42	38.09	39.28	38.56	38.07	38.86	39.78	36.64	38.96	N/A
			38.75	38.16	38.11	38.31	38.64	38.63	38.28	38.89	39.38	36.83	39.07	N/A

## Sheet: Figure 4e
Figure 4e	RT-qPCR	Raw data
			WT			rpt2-1			delSgf73
			1	2	3	1	2	3	1	2	3
	Input	RT	24.26	24.6	24.16	23.78	23.65	23.53	23.38	23.59	23.315
			24.16	24.69	24.1	23.53	23.4	23.525	23.25	23.32	23.455
		noRT	34.97	33.44	34.2	38.53	35.77	35.92	37.92	35.94	37.8
			35.32	33.47	34.18	38.98	35.55	36	37.41	35.81	37.88
	IP	RT	22.28	22.73	22.5	23.17	22.7	22.91	22.68	22.51	22.525
			22.72	22.7	22.5	22.65	22.34	22.52	22.37	22.45	22.48
		noRT	N/A	N/A	37.21	N/A	N/A	N/A	N/A	34.54	N/A
			N/A	N/A	37.2	N/A	N/A	N/A	N/A	34.3	N/A

[truncated: 12 more sheets: Figure 4g, Figure 5c, Figure 5f, Figure 6d, Supplementary Figure 1f, Supplementary Figure 3b, Supplementary Figure 3c, Supplementary Figure 3d, Supplementary Figure 3e, Supplementary Figure 5d, Supplementary Figure 6, Supplementary Figure 9a]
